# Supplementary material for: Determination of the phylogenetic origins of the Árpád Dynasty based on Y chromosome sequencing of Béla the Third
Source: Eur J Hum Genet. 2020 Jul 7;29(1):164–72. doi: 10.1038/s41431-020-0683-z (PMC7809292; doi:10.1038/s41431-020-0683-z)
Supplement: Supplementary file 4 — S1 Table [file 41431_2020_683_MOESM4_ESM.xlsx]

## Sheet: modern samples
S1 Table. Haplogroup assignments of 4340 modern samples from 54 different collection sites representing 40 different populations. The Z2125 and Z2123 SNPs were assessed using Sanger sequencing. Whole genome sequencing was performed on 206 Z2123 derived samples to determine their haplogroup derivation. Y chromosome capture NGS data for two samples (an Iraqi and an Iraqi Jew) were downloaded from t…
					R1a1a1b2a2a
									R1a1a1b2a2a1
													R1a1a1b2a2a1b	R1a1a1b2a2a1d	R1a1a1b2a2a1c
															R1a1a1b2a2a1c3
																R1a1a1b2a2a1c3a3
Population	Collection name	longitude	latitude	N (total)	Z2125 (N)	Z2125 (%)	Z2125* N	Z2125* (%)	Z2123 (N)	Z2123 (%)	Z2123 NGS	Z2123*	Y47	Y934	Y2632	SUR51
Abazin	North Caucasus. Karachay-Cherkess Republic	40.89	43.97	88	7	7.95	0	0	7	7.95	4	0	0	4	0	-
Abkhaz	Southwestern Caucasus. Republic of Abkhazia	40.9	43.21	162	1	1.9	0	0	1	1.9	1	0	0	1	0	-
Adyghe	North Caucasus. Republic of Adygea	40.57	44.78	154	13	8.4	6	3.9	7	4.5	0	-	-	-	-	-
Andi	North Caucasus. Republic of Dagestan	47.13	42.25	49	1	2	0	0	1	2	1	0	0	1	0	-
Avars	North Caucasus. Republic of Dagestan	47.8	42.02	42	0	0	0	0	0	0	0	-	-	-	-	-
Bagulal	North Caucasus. Republic of Dagestan	46.33	42.52	28	1	3.6	1	3.6	0	0	0	-	-	-	-	-
Balkars	North Caucasus. Kabardino-Balkaria Republic	43.09	43.3	369	69	18.7	4	1.1	65	17.6	36	0	0	36	0	-
Bashkirs	Arhangelsky district (ARKB)	58.13	52.27	47	ND	-	ND	-	23	48.9	23	0	0	22	1	1
	Saratov region (BSR)	49.09	51.48	13	7	53.8	0	0	7	53.8	2	0	0	1	1	1
	Abzelilovsky district (BAB)	58.00	53.22	81	13	16.1	0	0	13	16.1	11	0	0	1	10	10
	Baymaksky district (Baimak)	58.13	52.17	90	6	6.6	1	1.1	5	5.5	5	0	0	2	3	3
	Burzyansky district (BURZ)	57.09	53.18	80	23	28.8	1	1.3	22	27.5	15	0	0	1	14	14
	Burzyansky district (BURZ) second cohort	57.09	53.18	57	17	29.8	0	0	17	29.8	16	0	0	0	16	16
	Orenburg Region (BO)	55.22	51.52	79	15	18.9	0	0	15	18.9	3	0	0	1	2	2
	Perm Region (Permsky)	56.23	57.94	27	2	7.4	0	0	2	7.4	2	0	0	2	0	-
	Sterlibashevsky district (BSXS)	55.45	53.4	52	20	38.5	17	32.7	3	5.8	0	-	-	-	-	-
	Samara Region (BSM)	50.3	53.15	38	15	39.4	1	2.6	14	36.8	1	0	0	0	1	1
Besermyans	Volga-Ulal region. Republic of Udmurtia	52.84	58.14	53	ND	-	ND	-	0	0	0	-	-	-	-	-
Chamalal	North Caucasus. Republic of Dagestan	46.69	43.57	27	1	3.7	1	3.7	0	0	0	-	-	-	-	-
Chechen	North Caucasus. Chechen Republic	46.07	42.84	165	1	0.6	0	0	1	0.6	1	1	0	0	0	-
Cherkes (Chircassian)	North Caucasus. Karachay-Cherkess Republic	42.18	44.01	126	12	9.5	2	1.6	10	7.9	5	0	0	5	0	-
Chuvashs	Volga-Ulal region. Chuvash Republic	47.25	56.14	43	1	2.3	0	0	1	2.3	1	0	0	1	-	-
Dargins	North Caucasus. Republic of Dagestan	47.12	42.23	67	0	0	0	0	0	0	0	-	-	-	-	-
Hazara	South-Central Asia. Afghanistan	67.21	35.61	77	5	6.5	2	2.6	3	3.8	3	0	0	3	0	-
Ingush	North Caucasus. Republic of Ingushetia	45.34	42.92	105	1	0.95	1	0.95	0	0	0	-	-	-	-	-
Kabardin	North Caucasus. Kabardino-Balkaria Republic	43.17	43.69	140	9	6.4	0	0	9	6.4	6	0	0	6	0	-
Karachay	North Caucasus. Karachay-Cherkess Republic	41.76	43.5	195	51	26.1	2	1	49	25.1	29	0	0	29	0	-
Karanogay	North Caucasus. Republic of Dagestan	46.68	43.79	76	3	3.9	0	0	3	3.9	3	0	0	3	0	-
Kazakhs	Central Asia. Kazakhstan	70.55	50.77	253	ND	-	ND	-	2	0.8	0	-	-	-	-	-
Kirghiz	Central Asia. Kyrgyzstan	74.23	42.1	30	ND	-	ND	-	0	0	0	-	-	-	-	-
Komi	Volga-Ulal region. Komi Republic	53.59	62.59	50	1	0	1	2	0	0	0	-	-	-	-	-
Kuban Nogais	North Caucasus. Karachay-Cherkess Republic	41.57	44.04	87	0	0	0	0	0	0	0	-	-	-	-	-
Kumyk	North Caucasus. Republic of Dagestan	47.06	42.43	73	1	1.4	0	0	1	1.4	1	0	0	1	0	-
Lezgins	North Caucasus. Republic of Dagestan	47.75	41.59	31	0	0	0	0	0	0	0	-	-	-	-	-
Mari	Volga-Ulal region.Mishkinskydistrict	55.66	55.97	44	0	0	0	0	0	0	0	-	-	-	-	-
Mingrelians	Samegrelo regtion; Georgia	42.51	42.74	64	0	0	0	0	0	0	0	-	-	-	-	-
Moldovans	Eastern Europe. Moldavia	28.71	47.08	77	ND	-	ND	-	0	0	0	-	-	-	-	-
Mordvas	Republic of Mordovia	45.09	54.18	59	1	1.7	1	1.7	0	0	0	-	-	-	-	-
Osetinans	North Caucasus. Republic of North Ossetia	44.69	43.07	132	1	0.8	0	0	1	0.8	1	0	0	1	0	-
	North Caucasus. Republic of South Ossetia	44.2	42.47	21	1	4.8	0	0	1	4.8	0	-	-	-	-	-
Pakistans	Pakistani samples including HG03636	74.304	31.52	176	12	6.8	11	6.2	1	0.6	1	0	0	0	1	0
Pashtuns	South-Central Asia. Afghanistan	68.29	36.29	87	35	40	26	29.9	9	10.4	9	1	7	1	0	-
Tabasarans	North Caucasus. Republic of Dagestan	47.6	41.44	43	0	0	0	0	0	0	0	-	-	-	-	-
Tajiks	South-Central Asia. Afghanistan	70.84	37.11	142	16	11.3	4	2.8	12	8.5	12	2	4	4	2	0
	Central Asia. Tajikistan	68.75	38.66	8	ND	-	ND	-	0	0	0	-	-	-	-	-
Tatars	Volga-Ulal region.Tuymazinsky district	55.45	53.11	103	1	1	0	0	1	1	1	0	0	1	0	-
Turkmens	South-Central Asia. Afghanistan	64.74	36.6	74	7	9.4	4	5.4	3	4.1	3	1	1	0	1	0
	Central Asia. Turkmenistan	60.27	39.81	15	ND	-	ND	-	0	0	0	-	-	-	-	-
Udmurts	Volga-Ulal region. Republic of Udmurtia	53.27	56.88	52	0	0	0	0	0	0	0	-	-	-	-	-
Uzbeks	South-Central Asia. Afghanistan	64.74	36.6	127	16	12.6	7	5.5	9	7.1	9	1	0	7	1	0
	Central Asia. Uzbekistan	69.11	41.09	59	ND	-	ND	-	0	0	0	-	-	-	-	-
				4337	386				318		205	6	12	134	53
Iraq	Iraqi (GRC15570738)	44.55	33.32	1	1	-	0	-	1	-	1	0	0	0	1	0
	Iraqi Jew (GRC14414377)	44.55	33.32	1	1	-	0	-	1	-	1	0	0	0	1	0
Serbia	STR match for Bela III and HU52, Ujvidek (Novi Sad)	19.86	45.25	1	1	-	0	-	1	-	1	0	0	0	1	1
				4340					321		208
