# Supplementary material for: Determination of the phylogenetic origins of the Árpád Dynasty based on Y chromosome sequencing of Béla the Third
Source: Eur J Hum Genet. 2020 Jul 7;29(1):164–72. doi: 10.1038/s41431-020-0683-z (PMC7809292; doi:10.1038/s41431-020-0683-z)
Supplement: Supplementary file 6 — S3 Table [file 41431_2020_683_MOESM6_ESM.xlsx]

## Sheet: S3 Table
S3 Table. Quality assessment of ancient DNA NGS data.

## Sheet: S3a NGS stats
S3a Table. Alignment and coverage statistics based on GRCh37-alignment performed using the pipeline of the Department of Archaeogenetics, Institute of Hungarian Research.
Sample identifier	HU3B	HU3G	HU4H	HU52	HU53	HU54	HU55	HU109	HUAA
Total input reads
Sequenced bases	461391365061	95568878645	75843813680	473863518895	310043073331	143739227318	137959851894	83697187786	444765460183
Average sequenced coverage over genome	149.4	30.9456	24.5585	153.439	100.393	46.5434	44.672	27.1015	144.017
Read count	3948978116	833194166	638477348	3920973910	2608445710	1214979578	1180121942	711971410	3803366404
exogenous DNA
Sequenced bases	438434902455	63439074238	54476722096	453870715699	306676540641	139840899963	132294512203	69670662826	443935142844
Average sequenced coverage over genome	141.967	20.5418	17.6398	146.965	99.3031	45.2811	42.8375	22.5597	143.748
Read count	3745883778	554622126	449811760	3756809232	2579495436	1181749856	1130895680	595240560	3796235324
Estimated read length	117.044	114.383	121.11	120.813	118.89	118.334	116.982	117.046	116.941
GRCh37 mapped reads1
Sequenced bases	22956462606	32129804407	21367091584	19992803196	3366532690	3898327355	5665339691	14026524960	830317339
Endogenous/exogenous DNA ratio (%)	0.05236	0.506467	0.392224	0.0440496	0.0109775	0.0278769	0.0428237	0.201326	0.00187036
Average sequenced coverage over genome	7.4334	10.4038	6.91875	6.47375	1.0901	1.26229	1.83446	4.54185	0.26886
Number of properly paired primary alignments	203094338	278572040	188665588	164164678	28950274	33229722	49226262	116730850	7131080
Estimated read length	113.033	115.338	113.254	121.785	116.287	117.314	115.088	120.161	116.436
Estimated fragment length	130.29	143.965	137.663	135.497	145.785	153.919	140.563	157.063	145.827
Duplicate marked reads	7714538	16455807	7875844	52322566	976492	884176	1226570	17370951	2416131
Number of unique & mapped reads (excl. duplicate marked reads)	195379800	262116233	180789744	111842112	27973782	32345546	47999692	99359899	4714949
Duplication percent (%)	0.037985	0.059072	0.041745	0.31872	0.03373	0.026608	0.024917	0.148812	0.338817
Reads with MAPQ [41:inf)	0.893668	0.913269	0.910084	0.904147	0.914934	0.913816	0.908592	0.917286	0.896696
Reads with MAPQ [31:40]	0.00612497	0.00595043	0.00564436	0.00417792	0.00607226	0.00650487	0.00572947	0.00645822	0.00594994
Reads with MAPQ [21:30]	0.00751387	0.00719761	0.00681955	0.00488055	0.00737067	0.00798008	0.00713948	0.00834169	0.00737015
Reads with MAPQ [11:20]	0.00411275	0.00348855	0.00345417	0.00264819	0.00356562	0.00366704	0.00362516	0.00377753	0.0036571
Reads with MAPQ [1:10]	0.00437751	0.00355191	0.00358278	0.00310355	0.00362647	0.0036032	0.00371684	0.00357508	0.00381282
Reads with MAPQ [0]	0.0842026	0.066543	0.0704149	0.0810429	0.064431	0.0644284	0.0711966	0.0605619	0.0825142
PCT of genome with coverage [11-20x)	0.0145528	0.0670175	0.00813691	0.00209766	0.000196505	0.000206341	0.000296921	0.00121625	0.000138944
PCT of genome with coverage [4-10x]	0.473155	0.668523	0.493516	0.23322	0.00783038	0.0117429	0.0291129	0.232026	0.000374958
PCT of genome with coverage [1-3x]	0.390225	0.173092	0.385927	0.544204	0.416592	0.477361	0.560485	0.592975	0.0813936
PCT of genome with coverage [0x]	0.120192	0.0888389	0.110898	0.219587	0.575061	0.510359	0.409644	0.17302	0.918092
1only properly paired, primary alignments, that had >= 90% to reference genome were considered

## Sheet: S3b Sex determination
S3b Table. Sex determination result summary based on methodology described in Skoglund et al (22).
Sample identifier	HU3B	HU3G	HU4H	HU52	HU53	HU54	HU55	HU109	HUAA
Nseqs1	5548241	7794554	5218122	4435058	827949	918698	1344180	5672538	337545
NchrY+NchrX	5548241	7794554	5218122	4435058	827949	918698	1344180	5672538	337545
NchrY	608613	822176	547484	460749	78615	92971	137742	8996	747
R_y	0.1097	0.1055	0.1049	0.1039	0.095	0.1012	0.1025	0.0016	0.0022
SE	0.0001	0.0001	0.0001	0.0001	0.0003	0.0003	0.0003	0	0.0001
95% CI	0.1094-0.11	0.1053-0.1057	0.1047-0.1052	0.1036-0.1042	0.0943-0.0956	0.1006-0.1018	0.102-0.103	0.0016-0.0016	0.0021-0.0024
Assignment	XY	XY	XY	XY	XY	XY	XY	XX	XX
1only MAPQ>=30 reads were considered

## Sheet: S3c MapDamage
S3c Table. Ancient DNA damage pattern assessment with MapDamage 2.0 (21).
	5pCtoT (base position)					3pGtoA (base position)
Sample Identifier	1	2	3	4	5	1	2	3	4	5
HU3B	0.0612518	0.0359095	0.0202074	0.0140643	0.0114383	0.0215043	0.0140515	0.0135874	0.0107438	0.00932582
HU3G	0.0444353	0.0224884	0.0177496	0.0135143	0.0116721	0.0059828	0.00878041	0.0104958	0.00894017	0.00785245
HU4H	0.0370876	0.0185845	0.0135992	0.0112929	0.0100662	0.00562235	0.00756027	0.00961749	0.00844175	0.00753163
HU52	0.0402699	0.0246121	0.021493	0.0170899	0.0153797	0.00326689	0.0116376	0.0151307	0.0129255	0.0115469
HU53	0.0250884	0.0150258	0.0130663	0.0116247	0.0107945	0.00811094	0.00782133	0.00997573	0.00882511	0.00787117
HU54	0.0180674	0.0100052	0.00810321	0.00644263	0.00584572	0.00662974	0.00491579	0.00562507	0.00494328	0.00451498
HU55	0.0186553	0.0105698	0.00891761	0.00725377	0.00655072	0.00275382	0.00432377	0.00582403	0.00513442	0.00457143
HU109	0.0336705	0.0171425	0.0102754	0.00794642	0.00679959	0.00308159	0.0041855	0.00529973	0.00463391	0.00422155
HUAA	0.0294367	0.0160645	0.0122777	0.00869461	0.00783487	0.0140999	0.00819442	0.00817831	0.00654454	0.00606514
