# Supplementary material for: Determination of the phylogenetic origins of the Árpád Dynasty based on Y chromosome sequencing of Béla the Third
Source: Eur J Hum Genet. 2020 Jul 7;29(1):164–72. doi: 10.1038/s41431-020-0683-z (PMC7809292; doi:10.1038/s41431-020-0683-z)
Supplement: Supplementary file 9 — S6 Table [file 41431_2020_683_MOESM9_ESM.xlsx]

## Sheet: S6 NGS statistics modern sample
S6 Table. Modern samples’ NGS data statistics and most derived identifiable haplogoups based on FamilyTree SNPs using FamilyTree nomenclature.
Lab ID	Sample Iidentifier	Population	Total Reads	Mapped Reads	% Mapped	chrX Avg. Coverage	chrY Avg. Coverage	Run_ID	Y-SNP
GRC14414377	Iraqi Jew	Iraqi	12017584	10907015	90.76	0.16	30.96	EXTERNAL DATA	B139*
48314	127Cherkes	Cherkes	276008466	267718805	97	6.16	5.52	Run1	BY30764
48317	1127Kabardin	Kabardin	323353248	313916719	97.08	7.25	6.52	Run3	BY30764
48506	115Kabardin	Kabardin	303486690	293817982	96.81	6.59	5.83	Run3	BY30764
48508	193Abazin	Abazin	391928474	379535160	96.84	8.74	7.9	Run3	BY30764
48539	1113Balkar	Balkar	455101318	440588176	96.81	5.25	4.56	Run2	BY30764
48545	115Balkar	Balkar	265623078	250948193	94.48	5.41	4.93	Run3	BY30764
48554	1122Balkar	Balkar	323749280	314484624	97.14	7.47	6.69	Run3	BY30764
48557	1137Balkar	Balkar	459318748	445046863	96.89	4.5	3.84	Run2	BY30764
48309	123Andi	Andi	297608188	280954096	94.4	6.53	6.18	Run1	KMS45
48366	423BAYMAK	Bashkir	539164172	519260280	96.31	4.91	4.66	Run2	SUR3
48323	521BSM	Bashkir	273075824	266727681	97.68	4.87	3.3	Run1	SUR3 (SUR95 only)
48387	717BURZ	Bashkir	304776502	295309994	96.89	5.86	5.22	Run1	SUR3 (SUR95 only)
48328	122BAB	Bashkir	221484378	212846137	96.1	4.9	4.5	Run1	SUR51
48329	125BAB	Bashkir	284793092	273126739	95.9	6.02	5.56	Run1	SUR51
48330	128BAB	Bashkir	278680244	267944434	96.15	6.02	5.63	Run1	SUR51
48331	136BAB	Bashkir	262389598	251710929	95.93	5.69	5.3	Run1	SUR51
48332	138BAB	Bashkir	327594576	306482109	93.56	6.84	6.42	Run1	SUR51
48335	186BAB	Bashkir	293201232	282677468	96.41	6.38	5.75	Run1	SUR51
48337	1117BAB	Bashkir	287645976	278288625	96.75	5.97	5.46	Run1	SUR51
48338	2134BAB	Bashkir	337318922	326519214	96.8	7.24	6.5	Run1	SUR51
48342	251ARKB2009	Bashkir	267576766	260231826	97.26	5.65	5.05	Run1	SUR51
48377	686BURZ	Bashkir	28317168	24481951	86.46	0.5	0.46	Run1	SUR51
48295	728BURZ	Bashkirs	235020564	227908757	96.97	5.08	4.63	Run1	SUR72 (SUR76 Negative)
48296	735BURZ	Bashkirs	280650468	271695237	96.81	6.23	5.67	Run1	SUR72 (SUR76 Negative)
48297	737BURZ	Bashkirs	253668856	245885729	96.93	5.71	5.24	Run1	SUR72 (SUR76 Negative)
48298	742BURZ	Bashkirs	240110434	232668357	96.9	5.34	4.95	Run1	SUR72 (SUR76 Negative)
48299	740BURZ	Bashkirs	239963422	232803297	97.02	5.2	4.78	Run1	SUR72 (SUR76 Negative)
48300	744BURZ	Bashkirs	220612518	214151950	97.07	4.91	4.47	Run1	SUR72 (SUR76 Negative)
48301	747BURZ	Bashkirs	236712068	229365113	96.9	5.26	4.85	Run1	SUR72 (SUR76 Negative)
48302	748BURZ	Bashkirs	263108460	255234531	97.01	5.79	5.3	Run1	SUR72 (SUR76 Negative)
48322	412BSR	Bashkir	382234668	370757753	97	4.27	3.38	Run1	SUR72 (SUR76 Negative)
48336	190BAB	Bashkir	312136668	301155955	96.48	6.88	6.32	Run1	SUR72 (SUR76 Negative)
48364	415BAYMAK	Bashkir	823187344	788417761	95.78	15.17	14.19	Run1	SUR72 (SUR76 Negative)
48367	567BAYMAK	Bashkir	272636682	262985109	96.46	5.73	5.31	Run1	SUR72 (SUR76 Negative)
48368	54BURZ	Bashkir	604243360	462051364	76.47	4.76	4.36	Run2	SUR72 (SUR76 Negative)
48369	55BURZ	Bashkir	319398756	308767030	96.67	6.74	6.17	Run1	SUR72 (SUR76 Negative)
48370	56BURZ	Bashkir	233226984	223270896	95.73	4.85	4.15	Run1	SUR72 (SUR76 Negative)
48371	57BURZ	Bashkir	384677436	367718630	95.59	6.52	6.13	Run1	SUR72 (SUR76 Negative)
48372	59BURZ	Bashkir	353166302	339790033	96.21	7.55	7.07	Run1	SUR72 (SUR76 Negative)
48373	517BURZ	Bashkir	294305128	279668303	95.03	5.77	5.31	Run1	SUR72 (SUR76 Negative)
48376	581BURZ	Bashkir	296002700	285302212	96.39	6.43	5.89	Run1	SUR72 (SUR76 Negative)
48378	687BURZ	Bashkir	330853258	311736892	94.22	6.28	5.88	Run1	SUR72 (SUR76 Negative)
48379	6103BURZ	Bashkir	295940988	281967725	95.28	5.3	4.9	Run1	SUR72 (SUR76 Negative)
48380	6109BURZ	Bashkir	336003216	326444753	97.16	6.54	5.83	Run1	SUR72 (SUR76 Negative)
48381	6151BURZ	Bashkir	456138990	434049387	95.16	7.49	6.78	Run1	SUR72 (SUR76 Negative)
48382	6158BURZ	Bashkir	282536882	267085512	94.53	5.09	5.13	Run1	SUR72 (SUR76 Negative)
48383	6161BURZ	Bashkir	263841542	251864824	95.46	5.16	4.84	Run1	SUR72 (SUR76 Negative)
48384	661BURZ	Bashkir	243118120	236275862	97.19	5.33	4.77	Run1	SUR72 (SUR76 Negative)
48385	658BURZ	Bashkir	284657070	275762007	96.88	6.23	5.65	Run1	SUR72 (SUR76 Negative)
48386	654BURZ	Bashkir	270461928	262611002	97.1	6.04	5.46	Run1	SUR72 (SUR76 Negative)
48388	716BURZ	Bashkir	247891524	241447747	97.4	5.25	4.6	Run1	SUR72 (SUR76 Negative)
48389	813BURZ	Bashkir	287311692	280776538	97.73	5.82	4.67	Run1	SUR72 (SUR76 Negative)
48390	89BURZ	Bashkir	298401514	288974449	96.84	6.59	5.96	Run1	SUR72 (SUR76 Negative)
48391	83BURZ	Bashkir	307000334	296838452	96.69	6.85	6.32	Run1	SUR72 (SUR76 Negative)
48394	8130BO1	Bashkir	269586696	252536255	93.68	5.82	5.23	Run1	SUR72 (SUR76 Negative)
48395	8139BO1	Bashkir	280733038	255260225	90.93	5.83	9.86	Run1	SUR72 (SUR76 Negative)
48333	163BAB	Bashkir	305575944	295659449	96.75	6.69	6.03	Run1	SUR92
51796	Ujvidek	Unknown	389329244	346541974	89.01	6.9	6.46	Run3	UVD
48535	184Balkar	Balkar	433648722	420808467	97.04	4.44	3.84	Run2	Y15121
48542	1134Balkar	Balkar	509049594	492823663	96.81	5.88	5.43	Run2	Y15121
48556	1132Balkar	Balkar	453972530	441426995	97.24	4.95	4.12	Run2	Y15121
48559	1151Balkar	Balkar	183287318	177659133	96.93	4.01	3.61	Run3	Y15121
52725	U0014377	Afghan	227214500	219835330	96.75	5.11	4.66	Run4	Y15121
52734	U0014358	Afghan	267559664	259232216	96.89	5.98	5.44	Run4	Y15121
52735	T0014737	Afghan	174137862	169008280	97.05	3.96	3.26	Run4	Y15121
52767	A0014660	Afghan	242635678	234948171	96.83	5.35	4.83	Run4	Y15121
52778	A0014657	Afghan	245810146	238705164	97.11	5.42	4.8	Run4	Y15121
GRC15570738	Iraqi	Iraqi	9695028	9513213	98.12	0.1	27.03	EXTERNAL DATA	Y2632*
52749	T0014476	Afghan	216846596	209840069	96.77	4.87	4.39	Run4	Y46
48319	146BSR	Bashkir	542408060	506123034	93.31	4.93	4.5	Run2	Y5977
48334	174BAB	Bashkir	591754556	574310960	97.05	5.73	4.95	Run2	Y5977
48340	255ARKB2009	Bashkir	692888880	675542794	97.5	6.47	5.76	Run2	Y5977
48341	254ARKB2009	Bashkir	480298164	465220772	96.86	4.88	4.52	Run2	Y5977
48343	246ARKB2009	Bashkir	595006816	578987842	97.31	5.45	4.88	Run2	Y5977
48344	245ARKB2009	Bashkir	594108308	576970274	97.12	6.15	5.42	Run2	Y5977
48345	244ARKB2009	Bashkir	577305240	560261458	97.05	5.82	5.23	Run2	Y5977
48346	242ARKB2009	Bashkir	492684712	483179158	98.07	4.68	3.6	Run2	Y5977
48347	340ARKB2009	Bashkir	493148024	479207514	97.17	4.84	4.37	Run2	Y5977
48348	339ARKB2009	Bashkir	553720372	536788656	96.94	5	4.52	Run2	Y5977
48349	338ARKB2009	Bashkir	499788320	483928582	96.83	4.91	4.59	Run2	Y5977
48350	334ARKB2009	Bashkir	617608708	598884478	96.97	6.3	5.7	Run2	Y5977
48351	333ARKB2009	Bashkir	622185144	600391768	96.5	4.2	3.86	Run2	Y5977
48352	331ARKB2009	Bashkir	568473280	554588680	97.56	4.92	4.05	Run2	Y5977
48353	332ARKB2009	Bashkir	586202456	568129886	96.92	4.68	3.83	Run2	Y5977
48354	330ARKB2009	Bashkir	542363560	527742622	97.3	4.49	3.43	Run2	Y5977
48355	321ARKB2009	Bashkir	586893260	573193084	97.67	4.53	3.6	Run2	Y5977
48356	320ARKB2009	Bashkir	585712856	573071212	97.84	4.66	3.57	Run2	Y5977
48357	416ARKB2009	Bashkir	596991128	577438186	96.72	5.23	4.7	Run2	Y5977
48358	414ARKB2009	Bashkir	604410760	587029918	97.12	6.14	5.45	Run2	Y5977
48359	410ARKB2009	Bashkir	564290608	550498028	97.56	4.99	4.19	Run2	Y5977
48360	47ARKB2009	Bashkir	429772676	417238694	97.08	3.74	3.3	Run2	Y5977
48361	44ARKB2009	Bashkir	416070384	404363462	97.19	2.03	1.74	Run2	Y5977
48362	42ARKB2009	Bashkir	590461624	564744266	95.64	5.17	5.1	Run2	Y5977
48363	42BAYMAK	Bashkir	628928556	608836144	96.81	5.59	4.98	Run2	Y5977
48365	417BAYMAK	Bashkir	659483632	636674524	96.54	3.96	3.65	Run2	Y5977
48375	554BURZ	Bashkir	572944544	553968144	96.69	5.12	4.6	Run2	Y5977
48392	896BO1	Bashkir	596286940	494901604	83	5.17	4.84	Run2	Y5977
48396	88KURG	Bashkir	585778348	568145176	96.99	5.95	5.36	Run2	Y5977
48397	839KURG	Bashkir	465466796	449529212	96.58	4.78	4.36	Run2	Y5977
48400	936TATAR	Tatar	525612856	512922676	97.59	3.87	2.89	Run2	Y5977
48408	915Karachay	Karachay	526170308	507516072	96.45	5.05	4.6	Run2	Y7094
48534	178Balkar	Balkar	233051374	225875965	96.92	5.33	4.84	Run3	Y7094
48543	1143Balkar	Balkar	282875276	258149163	91.26	4.96	4.16	Run3	Y7094
48546	118Balkar	Balkar	454297978	432857445	95.28	4.53	4.01	Run2	Y7094
48549	138Balkar	Balkar	463735332	448077335	96.62	4.69	4.29	Run2	Y7094
52759	T0014739	Afghan	259455970	251826928	97.06	5.8	5.16	Run4	Y7094
48305	1169Abkhaz	Abkhaz	342244870	332562431	97.17	7.84	7.08	Run3	Y874
48398	837CHUV	Chuvas	402109464	390754488	97.18	3.22	2.8	Run2	Y874
48561	171Abazin	Abazin	445354516	434570600	97.58	9.89	8.4	Run3	Y874
52714	T0014593	Afghan	184341422	177610132	96.35	4.1	3.81	Run4	Y874
52731	U0015480	Afghan	340514690	329405901	96.74	7.56	6.77	Run4	Y874
52752	U0015469	Afghan	332338116	322545703	97.05	7.5	6.71	Run4	Y874
52757	U0014435	Afghan	205643880	199308979	96.92	4.62	4.21	Run4	Y874
52770	T0012086	Afghan	206193736	200136472	97.06	4.67	4.24	Run4	Y874
52775	U0014352	Afghan	267567460	259712065	97.06	6.08	5.41	Run4	Y874
52786	U0015448	Afghan	312919328	303834663	97.1	7.07	6.43	Run4	Y874
52719	T0014499	Afghan	185079178	179180383	96.81	4.18	3.76	Run4	YP1532
52724	T0014523	Afghan	197513082	191420493	96.92	4.43	4.03	Run4	YP1532
52728	P0014681	Afghan	204882070	198644099	96.96	4.56	4.08	Run4	YP1532
52730	P0014715	Afghan	174959576	169775161	97.04	3.87	3.45	Run4	YP1532
52738	P0014718	Afghan	221107902	214534946	97.03	4.93	4.42	Run4	YP1532
52743	P0014613	Afghan	185477350	179379432	96.71	4.16	3.75	Run4	YP1532
52748	T0014349	Afghan	184774972	179160897	96.96	4.19	3.83	Run4	YP1532
52758	P0014628	Afghan	222469230	215466706	96.85	4.98	4.43	Run4	YP1532
52761	P0014716	Afghan	228450376	221514341	96.96	5.2	4.65	Run4	YP1532
52772	T0014518	Afghan	188113476	181966674	96.73	4.24	3.84	Run4	YP1532
52779	P0014693	Afghan	190830446	185203943	97.05	4.22	3.85	Run4	YP1532
48532	171Balkar	Balkar	232413186	222802802	95.86	5.26	4.83	Run3	YP449
48537	188Balkar	Balkar	316131650	306644992	97	7.28	6.63	Run3	YP449
48540	1120Balkar	Balkar	235328062	227223518	96.56	5.38	4.92	Run3	YP449
48547	127Balkar	Balkar	505045552	489536568	96.93	5.51	4.96	Run2	YP449
48303	168OsetinN	Ossetin	325145368	313912610	96.55	6.65	6.09	Run3	YP450
48310	1109Kumyk	Kumyk	299935648	288780592	96.28	6.63	5.97	Run1	YP450
48311	175Cherkes	Cherkes	293713230	285351351	97.15	6.53	5.84	Run1	YP450
48313	150Cherkes	Cherkes	518830512	500455022	96.46	4.63	4.27	Run2	YP450
48315	113Cherkes	Cherkes	325749546	314329305	96.49	7.06	6.54	Run3	YP450
48316	1140Kabardin	Kabardin	264208394	255793985	96.82	4.93	4.25	Run3	YP450
48318	177Kabardin	Kabardin	339014388	327329088	96.55	7.48	6.79	Run1	YP450
48401	92Karachay	Karachay	303581218	291907263	96.15	6.72	5.94	Run1	YP450
48402	95Karachay	Karachay	535085344	495347898	92.57	4.69	4.55	Run2	YP450
48403	96Karachay	Karachay	306050850	287763047	94.02	6.3	5.91	Run1	YP450
48404	98Karachay	Karachay	258363470	242599911	93.9	5.5	5.03	Run1	YP450
48405	99Karachay	Karachay	545130976	514815670	94.44	5.29	4.92	Run2	YP450
48406	910Karachay	Karachay	509168828	473098158	92.92	4.91	4.54	Run2	YP450
48407	911Karachay	Karachay	508677980	484894344	95.32	5.07	4.69	Run2	YP450
48411	130Karachay	Karachay	281674384	272012994	96.57	6.02	5.52	Run1	YP450
48413	132Karachay	Karachay	526749944	509105584	96.65	5.27	4.78	Run2	YP450
48415	143Karachay	Karachay	536612696	520437580	96.99	5.5	5.01	Run2	YP450
48505	139Kabardin	Kabardin	314383194	303992243	96.69	6.92	6.23	Run1	YP450
48507	111Kabardin	Kabardin	348856218	337711856	96.81	7.54	6.92	Run3	YP450
48509	152Karachay	Karachay	496952292	480541326	96.7	4.94	4.47	Run2	YP450
48511	167Karachay	Karachay	449534660	434581194	96.67	4.47	4.03	Run2	YP450
48516	184Karachay	Karachay	452455608	444949883	98.34	8.36	3.18	Run2	YP450
48517	186Karachay	Karachay	413893050	400407555	96.74	4.84	4.42	Run2	YP450
48518	194Karachay	Karachay	478073432	461340707	96.5	5.5	5.06	Run2	YP450
48519	199Karachay	Karachay	286867202	277399720	96.7	6.6	6.04	Run3	YP450
48520	1104Karachay	Karachay	285162880	276723995	97.04	6.37	5.86	Run1	YP450
48524	113Balkar	Balkar	331756326	317656561	95.75	7.38	6.82	Run3	YP450
48525	121Balkar	Balkar	288132050	278770919	96.75	6.62	6	Run3	YP450
48526	129Balkar	Balkar	250790114	242884100	96.85	5.75	5.24	Run3	YP450
48528	133Balkar	Balkar	498369456	484328757	97.18	5.63	5.04	Run2	YP450
48529	148Balkar	Balkar	266781862	256759227	96.24	6.08	5.58	Run3	YP450
48530	151Balkar	Balkar	267431012	258483520	96.65	6.13	5.57	Run3	YP450
48531	152Balkar	Balkar	514354166	498307400	96.88	5.96	5.47	Run2	YP450
48533	173Balkar	Balkar	285867550	276820538	96.84	6.35	5.52	Run1	YP450
48551	163Balkar	Balkar	463347294	450307111	97.19	5.14	4.53	Run2	YP450
48555	1127Balkar	Balkar	266019686	257032419	96.62	5.76	5.3	Run1	YP450
48560	1101Abazin	Abazin	379045052	367415784	96.93	8.3	7.57	Run3	YP450
48562	176Abazin	Abazin	405239304	392847593	96.94	4.69	4.29	Run2	YP450
48306	118Karanogay	Karanogay	313011460	300665118	96.06	7.17	6.45	Run3	YP450 (Negative for FGC22480)
48307	122Karanogay	Karanogay	295299902	284562616	96.36	6.74	6.1	Run3	YP450 (Negative for FGC22480)
48308	1252Karanogay	Karanogay	305256174	294704735	96.54	6.96	6.3	Run3	YP450 (Negative for FGC22480)
48409	125Karachay	Karachay	724928336	703832470	97.09	6.83	5.54	Run2	YP450 (Negative for FGC22480)
48410	128Karachay	Karachay	341152576	328015017	96.15	6.14	5.23	Run3	YP450 (Negative for FGC22480)
48412	131Karachay	Karachay	479918932	463511216	96.58	4.89	4.56	Run2	YP450 (Negative for FGC22480)
48414	141Karachay	Karachay	497241520	480466516	96.63	5.05	4.61	Run2	YP450 (Negative for FGC22480)
48416	147Karachay	Karachay	463818024	447835068	96.55	4.56	4.27	Run2	YP450 (Negative for FGC22480)
48512	170Karachay	Karachay	485786132	469987212	96.75	4.77	4.45	Run2	YP450 (Negative for FGC22480)
48513	174Karachay	Karachay	500413696	483178032	96.56	4.86	4.51	Run2	YP450 (Negative for FGC22480)
48514	176Karachay	Karachay	420476014	407396264	96.89	4.96	4.48	Run2	YP450 (Negative for FGC22480)
48515	179Karachay	Karachay	441831454	426105932	96.44	4.92	4.48	Run2	YP450 (Negative for FGC22480)
48522	11Balkar	Balkar	263763582	249758775	94.69	5.9	5.45	Run3	YP450 (Negative for FGC22480)
48527	130Balkar	Balkar	292722938	283820535	96.96	6.69	4.88	Run3	YP450 (Negative for FGC22480)
48536	187Balkar	Balkar	274158410	265690364	96.91	6.22	5.58	Run3	YP450 (Negative for FGC22480)
48538	190Balkar	Balkar	275940848	260124786	94.27	6.03	5.72	Run3	YP450 (Negative for FGC22480)
48541	1131Balkar	Balkar	322534578	310889929	96.39	6.78	6.33	Run3	YP450 (Negative for FGC22480)
48548	135Balkar	Balkar	270892572	261202048	96.42	5.8	5.31	Run3	YP450 (Negative for FGC22480)
48550	156Balkar	Balkar	292181744	282997538	96.86	6.7	6.07	Run3	YP450 (Negative for FGC22480)
48553	1105Balkar	Balkar	345581926	335098245	96.97	7.49	6.7	Run3	YP450 (Negative for FGC22480)
48558	1145Balkar	Balkar	416413512	403636112	96.93	4.89	4.42	Run2	YP450 (Negative for FGC22480)
48312	165Cherkes	Cherkes	276804584	263881762	95.33	5.65	5.19	Run1	YP4974
52790	A0014648	Afghan	271285210	262974401	96.94	6.06	5.51	Run4	YP520 (SK2031,SK2032 only)
52739	P0015437	Afghan	194498394	188119782	96.72	4.3	3.89	Run4	YP528
52737	T0012038	Afghan	227907858	220952858	96.95	5.12	4.51	Run4	YP6321
TJ7-15	Afghan	Afghan	326541442	315848102	96.73	7.59	6.72	Run1	YP6321*
TJ7-25	Afghan	Afghan	342832630	331852212	96.8	7.83	7.19	Run1	YP6321*
48510	159Karachay	Karachay	505078564	487368980	96.49	4.43	4.09	Run2	YP6354
48523	17Balkar	Balkar	295752548	282793020	95.62	6.62	6.15	Run3	YP6354 (YP6361, BY25281, YP6355 negative)
48521	1117Karachay	Karachay	280989140	272163051	96.86	6.45	5.91	Run3	YP6354(YP6361 negative)
52751	U0014426	Afghan	195615306	189357847	96.8	4.38	3.95	Run4	YP6547
VAL18	HG03636	Pakistani	698808878	684608656	97.97	15.07	5.9	WGS-CON	YP6547
48304	1178Chechen	Chechen	519722320	503210526	96.82	5.2	4.69	Run2	Z2123*
52713	T0014494	Afghan	197376896	191290241	96.92	4.42	4.02	Run4	Z2123*
52746	P0014700	Afghan	192997104	187650287	97.23	4.4	3.93	Run4	Z2123*
52754	T0014508	Afghan	177916890	172711731	97.07	4.03	3.64	Run4	Z2123*
52755	U0014431	Afghan	203318558	196890223	96.84	4.57	4.14	Run4	Z2123*
52783	T0012042	Afghan	204674188	198249530	96.86	4.65	3.97	Run4	Z2123*
