# Supplementary material for: Determination of the phylogenetic origins of the Árpád Dynasty based on Y chromosome sequencing of Béla the Third
Source: Eur J Hum Genet. 2020 Jul 7;29(1):164–72. doi: 10.1038/s41431-020-0683-z (PMC7809292; doi:10.1038/s41431-020-0683-z)
Supplement: Supplementary file 11 — S8 Table [file 41431_2020_683_MOESM11_ESM.xlsx]

## Sheet: new
S8 Table. SNPs used for Y Chromosome haplogroup derivation past R-Z2123. All SNPs that fall outside the region recommended by Poznik et al. (13) for Y chromosome haplogroup derivation are highlighted in yellow. Only SNPs that fall within the recommended area were used for generation of the R-Z2123 phylogenetic tree in (Figure 3).
Haplogroup	SNP	chrY	Position (GRCh38.p13)
A-L1088	SUR63	chrY	17235625
R-Z2123	Z2123	chrY	14341197
R-Y47	Y47	chrY	15948855
R-Y47	Y48	chrY	20553750
R-Y47	Y605	chrY	21242673
R-Y46	Y46	chrY	19395726
R-YP1532	YP1532	chrY	8491330
R-Y934	Y934	chrY	12162678
R-Y874	Y874	chrY	15980027
R-YP520	BY30002	chrY	20284976
R-YP520	SK2031	chrY	8788515
R-YP520	SK2032	chrY	8788516
R-YP520	YP520	chrY	7728136
R-YP520	YP521	chrY	8491555
R-YP520	YP522	chrY	13872174
R-YP520	YP523	chrY	15813140
R-YP520	YP524	chrY	16081077
R-YP520	YP525	chrY	16604139
R-YP520	YP526	chrY	7228430
R-YP520	YP527	chrY	14643314
R-YP528	BY30030	chrY	20314021
R-YP528	YP528	chrY	16840410
R-YP528	YP529	chrY	20361902
R-YP528	YP530	chrY	21697902
R-YP451	BY30627	chrY	11747582
R-YP451	FGC22463	chrY	7115604
R-YP451	FGC22471	chrY	11944051
R-YP451	FGC22472	chrY	11971067
R-YP451	FGC22473	chrY	12221960
R-YP451	FGC22475	chrY	12666272
R-YP451	FGC22481	chrY	15576223
R-YP451	FGC22483	chrY	16639039
R-YP451	FGC22486	chrY	19234939
R-YP451	FGC22487	chrY	19239479
R-YP451	FGC22488	chrY	19306331
R-YP451	FGC22492	chrY	20564959
R-YP451	FGC22493	chrY	20913581
R-YP451	FGC22495	chrY	21042088
R-YP451	KMS4	chrY	19784596
R-YP451	Y4127	chrY	7331639
R-YP451	YP451	chrY	9969885
R-YP449	FGC22479	chrY	15086947
R-YP449	FGC22484	chrY	17016228
R-YP449	KMS170	chrY	25192771
R-YP449	Y4131	chrY	9787216
R-YP449	YP449	chrY	6928703
R-YP450	FGC22480	chrY	15127697
R-YP450	Y4130	chrY	16493063
R-YP450	YP450	chrY	8832416
R-YP6354	BY25281	chrY	20109231
R-YP6354	Y36588	chrY	26332478
R-YP6354	YP6354	chrY	4225742
R-YP6354	YP6355	chrY	14308174
R-YP6354	YP6356	chrY	15214175
R-YP6354	YP6357	chrY	19283823
R-YP6354	YP6358	chrY	19938454
R-YP6354	YP6359	chrY	20397974
R-YP6354	YP6360	chrY	20576543
R-YP6354	YP6361	chrY	21726951
R-Y15121	Y15121	chrY	15086114
R-YP4974	BY25283	chrY	20324808
R-YP4974	YP4974	chrY	8971641
R-YP4974	YP4975	chrY	12256710
R-YP4974	YP4976	chrY	14734178
R-YP4974	YP4977	chrY	20041208
R-Y7094	Y7094	chrY	15745209
R-Y5992	Y5992	chrY	19665309
R-Y5977	BY29725	chrY	9125278
R-Y5977	BY29965	chrY	20110863
R-Y5977	BY30050	chrY	20346397
R-Y5977	FGC10207	chrY	7761517
R-Y5977	FGC10208	chrY	7985505
R-Y5977	FGC10210	chrY	8216387
R-Y5977	FGC10217	chrY	11767662
R-Y5977	FGC10222	chrY	13348107
R-Y5977	FGC10240	chrY	25887644
R-Y5977	KMS123	chrY	21336219
R-Y5977	Y5977	chrY	2915265
R-Y5977	Y5991	chrY	14435167
R-Y5977	Y5994	chrY	7874886
R-KMS45	KMS45	chrY	12099248
R-KMS45	KMS52	chrY	20605395
R-BY30762	BY30762	chrY	6560458
R-BY30764	BY30764	chrY	12004217
R-BY30764	BY30765	chrY	13090905
R-BY30764	BY30766	chrY	14281917
R-BY30764	BY30767	chrY	15657602
R-BY30764	BY30768	chrY	17248117
R-BY30764	BY30769	chrY	18660559
R-BY30764	BY30770	chrY	19785499
R-BY30764	BY30771	chrY	20314171
R-Y2632	Y2632	chrY	7303725
R-Y2633	Y2633	chrY	15421171
R-SUR51	BY25273	chrY	13391306
R-SUR51	BY29840	chrY	11448889
R-SUR51	BY30000	chrY	20282448
R-SUR51	FGC44068	chrY	22722160
R-SUR51	KMS1552	chrY	12822567
R-SUR51	SUR1	chrY	15226780
R-SUR51	SUR122	chrY	5578524
R-SUR51	SUR4	chrY	25192713
R-SUR51	SUR50	chrY	3677348
R-SUR51	SUR51	chrY	8568323
R-SUR51	SUR52	chrY	8659672
R-SUR51	SUR53	chrY	8820363
R-SUR51	SUR54	chrY	9278026
R-SUR51	SUR55	chrY	12875669
R-SUR51	SUR56	chrY	12916965
R-SUR51	SUR58	chrY	13374366
R-SUR51	SUR59	chrY	14188798
R-SUR51	SUR60	chrY	14685969
R-SUR51	SUR61	chrY	14705910
R-SUR51	SUR63	chrY	17235625
R-SUR51	SUR64	chrY	17250075
R-SUR51	SUR65	chrY	18994128
R-SUR51	SUR77	chrY	15637274
R-SUR2	SUR2	chrY	15413358
R-SUR2	SUR74	chrY	9566639
R-SUR72	SUR72	chrY	7739878
R-SUR72	SUR76	chrY	15021303
R-SUR3	SUR3	chrY	20782455
R-SUR3	SUR93	chrY	8440618
R-SUR3	SUR95	chrY	12538354
R-SUR92	SUR92	chrY	7921021
R-Y16006	Y16006	chrY	8959477
R-YP6321	YP6321	chrY	22330453
R-YP6547	BY33370	chrY	2862989
R-YP6547	BY33371	chrY	8111146
R-YP6547	BY33372	chrY	8787659
R-YP6547	BY33373	chrY	8903954
R-YP6547	BY33374	chrY	11525982
R-YP6547	BY33375	chrY	13153992
R-YP6547	BY33376	chrY	14752821
R-YP6547	BY33377	chrY	15382273
R-YP6547	BY33378	chrY	15382274
R-YP6547	BY33379	chrY	15728961
R-YP6547	BY33380	chrY	16537235
R-YP6547	BY33381	chrY	16566314
R-YP6547	BY33382	chrY	17389089
R-YP6547	BY33383	chrY	19571394
R-YP6547	BY33384	chrY	19646437
R-YP6547	BY33385	chrY	20132536
R-YP6547	BY33386	chrY	20351142
R-YP6547	BY33387	chrY	20426978
R-YP6547	BY33388	chrY	20433663
R-YP6547	BY33389	chrY	20456682
R-YP6547	BY33390	chrY	21003209
R-YP6547	BY33391	chrY	21634044
R-YP6547	BY33392	chrY	22236051
R-YP6547	BY33393	chrY	11547730
R-YP6547	BY35601	chrY	6278851
R-YP6547	BY35604	chrY	7507189
R-YP6547	BY35639	chrY	12533451
R-YP6547	BY35652	chrY	15535569
R-YP6547	BY35668	chrY	20815584
R-YP6547	BY35670	chrY	22315289
R-YP6547	YP6547	chrY	19434551
R-YP6547	YP6548	chrY	11870264
R-ARP	ARP1	chrY	8116941
R-ARP	ARP2	chrY	13917390
R-ARP	ARP3	chrY	15284414
R-ARP	ARP4	chrY	15997169
R-ARP	ARP5	chrY	16112984
R-ARP	ARP6	chrY	17117015
R-ARP	ARP7	chrY	17206586
R-ARP	ARP8	chrY	19790752
R-ARP	ARP9	chrY	20309646
R-UVD	UVD6	chrY	4648089
R-UVD	UVD1	chrY	8736723
R-UVD	UVD2	chrY	9287583
R-UVD	UVD7	chrY	9683193
R-UVD	UVD3	chrY	14809923
R-UVD	UVD8	chrY	15979596
R-UVD	UVD4	chrY	20663452
R-UVD	UVD5	chrY	21233664
R-UVD	UVD9	chrY	21479479
R-B139	B139	chrY	13936962
R-Y20746	Y20746	chrY	16741598
R-Y2634	Y2634	chrY	26330818
